# Supplementary material for: Cryo-EM and biochemical analyses of the nucleosome containing the human histone H3 variant H3.8
Source: J Biochem. 2023 Sep 26;174(6):549–59. doi: 10.1093/jb/mvad069 (PMC10914216; doi:10.1093/jb/mvad069)
Supplement: Web_Material_mvad069 [file web_material_mvad069.zip]

Archive with 1 entries (1 files):
- Supplementary_figures230919_proof.pdf
